# Supplementary material for: CO2 Laser-Assisted Sclerectomy vs. Microcatheter-Assisted Trabeculotomy in the Management of a Bilateral Congenital Ectropion Uveae With Glaucoma: A Case Report and Literature Review
Source: Front Med (Lausanne). 2022 May 19;9:902716. doi: 10.3389/fmed.2022.902716 (PMC9160387; doi:10.3389/fmed.2022.902716)
Supplement: Supplementary file 2 [file Table_2.XLSX]

## Sheet: 工作表1 
Supplementary Table 2. Summary of patients with Congenital Ectropion Uveae and glaucoma.
Patient No.	First author	Publication Year	CEU			GLA		Sex	Age at glaucoma diagnosis	Baseline IOP (OD/ OS, mm Hg)	Other ocular defect	Other anomalies or syndromes	Treatment			Follow-up time	IOP at last follow-up (OD/OS, mm Hg)	Number of supplementary medication	Reference
			R	L		R	L						Surgery	Laser	Number of medication
1	Ritch, R.	1984	-	+		-	+	M	10 years	18/ 35	-	Diabetes and left facial hemiatrophy	Trab	SLT (3 years after Trab)	1	4 years	Controlled	NA	Ref 4
2	Ritch, R.	1984	+	-		+	-	M	7 years	20/ 18	Right ptosis	NF	Trab twice	-	3	NA	NA	NA
3	Ritch, R.	1984	-	+		-	+	M	4 years	14/ 38	-	Prader-Willi syndrome	Trab (after SLT)	SLT twice	4	NA	NA	NA
4	Ritch, R.	1984	+	-		+	+	F	12 years	52/ 54	-	Right facial hemiatrophy	Trab in left	SLT twice in left (after Trab) SLT once in right	Maximal	1 year	Controlled	NA
5	Ritch, R.	1984	+	-		+	-	F	16 years	44/ 16	Horner's syndrome	-	-	SLT	3	6 months	Teens	3
6	Ritch, R.	1984	+	-		+	+	M	14 years	NA	Rieger's anomaly	-	Trab in both eyes	-	NA	NA	NA	NA
7	Ritch, R.	1984	-	+		-	+	F	6 years	12/ 43	Left esotropia	NF	Trab	-	-	NA	NA	NA
8	Dowling JL, Jr.	1985	+	-		+	-	M	4 1/2 years	35/ NA	Right ptosis	-	Goniotomy twice, Trab once, then enucleation	-	2	14 years	NA	NA	Ref 1
9	Dowling JL, Jr.	1985	-	+		-	+	F	42 years	NA/ 23~30	Left ptosis	-	Filtering operation	-	2	19 years	Controlled	NA
10	Dowling JL, Jr.	1985	-	+		-	+	M	4 years	13/ 30	Ptosis	-	Trab, Sclerectomy	-	NA	10 years	NA/ 16	0
11	Dowling JL, Jr.	1985	+	-		+	-	M	7 months	40/ 18	Mild ptosis	-	Goniotomy twice, sclerectomy twice	-	1	10 years	Mid-teens	NA
12	Dowling JL, Jr.	1985	+	-		+	-	M	1 year	55/ 15	Right ptosis	-	Trab twice	-	NA	2 years	Controlled	NA
13	Dowling JL, Jr.	1985	+	-		+	-	F	26 years	30/ 12	-	-	Trab	-	3	4 months	16/ NA	0
14	Dowling JL, Jr.	1985	+	-		+	-	M	7 years	25/ 11	-	-	-	-	3	5 years	19/ 12	-
15	Dowling JL, Jr.	1985	+	-		+	-	M	4 years	40/ 18	Right ptosis	-	-	-	2	14 months	20~25/ NA	-
16	Dowling JL, Jr.	1985	+	-		+	-	M	9 years	50/ NA	Mild ptosis	-	Goniotomy, Trab twice	-	NA	4 years	16~20/ NA	2
17	Hertzberg, R.	1985	+	+		+	+	M	6 years	28/ 33	bilateral ptosis	Asthma, dental defect	Filtering operation	-	NA	14 years	19/ 13	NA	Ref 11
18	Levin, H.	1986	-	+		+	+	M	20 days	27/ 29	Left aniridia, right Rieger's anomaly	Hydrocephalus	-	-	-	10 weeks	12/ 12	-	Ref 12
19	Cheng XX	1986	+	-		+	-	F	16 years	30/ NA	Rieger's anomaly	-	Trab	-	NA	NA	Controlled	NA	Ref 13
20	Cheng XX	1986	-	+		-	+	F	23 years	NA/ 51	Rieger's anomaly	-	Trab	-	NA	NA	Controlled	1
21	Ye TC	1986	-	+		-	+	M	17 years	21/ 37	-	-	Scheie’s procedure twice	-	3	5 years	Controlled	NA	Ref 14
22	Ye TC	1986	+	+		+	+	M	17 years	46/ 53	BIlateral ptosis	Facial hypertrophy	Scheie’s procedure twice, Trab (2.5 years later)	-	2	NA	15~17/ 15~17	1
23	Ye TC	1986	-	+		-	+	F	23 years	20/ 36	-	Left facial hemihypertrophy	Trab	-	NA	NA	Controlled	NA
24	Zhang SF	1988	-	+		-	+	F	30 years	17/ 37	-	-	Trab	-	4	7 months	NA/ 12	NA	Ref 15
25	Zhang SF	1988	-	+		-	+	M	24 years	13/ 47	Left ptosis and protopsis	-	Trab twice in 4 months	-	NA	8 months	NA/ 12	NA
26	Zhang SF	1988	-	+		-	+	F	14 years	20/ 46	-	-	Sclerectomy	-	NA	3 years	NA/ 15	NA
27	Zhang SF	1988	-	+		-	+	F	3 months	17/ 22	-	-	Cyclocialysis	-	1	7 months	NA/ 12	NA
28	Zhang SF	1988	-	+		-	+	M	32 years	15/ 55	-	-	-	-	2	10 months	NA/ 15	-
29	Zhang RL	1993	+	-		+	-	M	35 years	69/ 17	-	-	-	-	Maximal	NA	35/ NA	NA	Ref 16
30	Zhang RL	1993	-	+		+	+	M	70 years	21/ 59	-	-	Trab in left	LPI in right	NA	NA	NA/ 12	NA
31	Dietlein, T. S.	1998	-	+		-	+	M	3 years	NA/ 48	Left VD and esotropia	-	Trab with MMC	-	1	NA	NA	NA	Ref 17
32	Bansal, A.	2002	-	+		-	+	M	15 years	12/ 52	Left protopsis and ptosis	-	Trab	-	NA	NA	Controlled	NA	Ref 18
33	Bansal, A.	2002	+	-		+	-	F	5 1/2 years	27/ 14	-	-	CTT	-	-	4 days	Unrecordably low	NA
34	August, P. S.	2003	-	+		-	+	M	15 years	NA/ 50	-	-	NA	NA	NA	NA	NA	NA	Ref 19
35	Sethi, H. S.	2005	+	+		+	+	M	22 years	30/ 37	Thickened corneal nerves	-	Trab with MMC in both eyes	-	NA	3 months	10~12/ 10~12	NA	Ref 20
36	Harasymowycz, P. J.	2006	-	+		-	+	F	3 years	15/ 39	A spontaneous hyphema	-	Trab with MMC	-	NA	3 months	11/ 16	0	Ref 7
37	Ranganath, A.	2011	+	-		+	-	M	4 years	28/ 12	-	-	GDD	-	Maximal	3 months	16/ NA	1	Ref 21
38	Seymenoğlu, G.	2011	+	+		+	+	F	9 years	40/ 32	-	-	Trab with MMC in both eyes	-	3	4 years	<13~14	0	Ref 10
39	Cai HY	2012	-	+		-	+	F	5 years	14/ 32	Left ptosis	-	Trab	-	1	NA	NA/ 10~14	NA	Ref 8
40	Yang T	2012	+	-		+	+	F	17 years	40/ 14	-	-	Trab twice in right	-	NA	6 months	8~10/ NA	NA	Ref 22
41	Zheng WX	2012	+	-		+	-	M	5 years	36/ 13	-	-	Trab	-	NA	1 year	10/ 12	NA	Ref 23
42	Laaks, D.	2013	+	-		+	-	M	5 years	28/ NA	-	-	Trab	-	2	3 months	14~18	3	Ref 24
43	Ziakas, N. G.	2014	-	+		-	+	M	3 years	8/ 40	-	-	-	-	4	12 months	10/ 6	-	Ref 25
44	Yang HY	2014	+	+		+	+	M	16 years	24/ 35	-	-	Trab in left	-	2	3 months	17/ 15	NA	Ref 6
45	Kumari, R.	2017	-	+		-	+	F	12 years	14/ 48	Left protopsis and ptosis	-	Trab with MMC	-	4	3 months	12/ 18	NA	Ref26
46	Wang, G. M.	2018	-	+		-	+	M	8 years	NA/ 41~48	Left ptosis, PSC	Left facial hemihypertrophy	CTT, GDD (3 years after Trab)	TLC 3 times (3 months after GDD)	3	45 months	12/ 12	3	Ref 27
47	Wang, G. M.	2018	-	+		-	+	F	7 years	NA/ 20~30	Left ptosis	-	GDD	TLC twice (3 months after GDD)	4	40 months	NA/ 16	3
48	Wang, G. M.	2018	-	+		-	+	F	13 years	15/ 43	-	-	GDD, Trab with MMC (3 months after GDD)	-	4	3 years	NA/ 12	2
49	Hatami, M.	2019	-	+		-	+	M	7 years	13/ 28	Left ptosis and proptosis	Left hemifacial	Trab with MMC, Shunt (6 months after Trab)	-	3	1 year	Controlled	2	Ref 28
50	Singh, K.	2019	+	-		+	-	M	10 years	36/ 10	-	-	CTT with MMC	-	3	7 months	10~12/ NA	NA	Ref 29
51	Venkataraman, P.	2020	+	-		+	-	F	5 years	16/ 12	Right proptosis	NF-1	-	-	4	NA	16/ 16	-	Ref 30
52	Lim, F. P. M.	2020	+	-		+	-	F	5 years	30~33/ NA	Right ptosis	-	Trab With MMC	-	Maximal	10 years	7~10/ NA	0	Ref 31
53	Lim, F. P. M.	2020	+	-		+	-	M	3 years	28~40/ NA	Right ptosis , amblyopia	-	Trab with MMC	-	NA	15 years	7~9/ NA	0
54	Lim, F. P. M.	2020	-	+		-	+	F	25 years	13/ 38	Left ptosis	-	Trab with MMC	-	Maximal	5 years	NA/ 6~8	NA
55	Huang J	2020	+	-		+	-	M	20 years	58/ 12	Right ptosis	Right facial hemiatrophy	-	-	3	1 week	44/ 13	-	Ref 32
New case			+	+		+	+	M	20 years	48/ 52	Mild ptosis	Facial hypertrophy, myopic	Left CLASS; Right ab externo MAT	LGP in left (4 weeks after CLASS)	4	2 years	14-15/ 7~8	0
CEU: Congenital ectropion uveae; GLA: Glaucoma; R: Right; L: Left; OD: Right eye; OS: Left eye; IOP: Intraocular pressure; NF: Neurofibromatosis; PSC: Posterior subcapsular cataract; VD: Vitreoretinal degeneration; NA: not available; Trab: Trabeculectomy; SLT: Selective laser trabeculoplasty; MMC: Mitomycin C, GDD: Glaucoma drainage device; CTT: Combined trabeculotomy–trabeculectomy; TLC: Transcl…
